# Supplementary material for: Systemic GDF11 attenuates depression-like phenotype in aged mice via stimulation of neuronal autophagy
Source: Nat Aging. 2023 Feb 2;3(2):213–28. doi: 10.1038/s43587-022-00352-3 (PMC10154197; doi:10.1038/s43587-022-00352-3)
Supplement: Source Data Fig. 1 — Statistical Source Data [file 43587_2022_352_MOESM2_ESM.xlsx]

## Sheet: Figure 1
NORT				NOLT				Y-maze				Splash test				TST				Sucrose preference test				Social intereaction/Active avoidance
Young	Aged	Aged GDF11		Young	Aged	Aged GDF11		Young	Aged	Aged GDF11		Young	Aged	Aged GDF11		Young	Aged	Aged GDF11		Young	Aged	Aged GDF11		Young	Aged	Aged GDF11
64.936	44.186	77.1527		55.1781	44.2126	52.0154		53.7281	22.7772	38.6766		8	4	10		63.38	146.66	185.46		86.4888	72.7176	88.0028		0	7.6	0
72.7448	58.8391	70.2983		71.0723	41.9753	67.2454		20.6658	19.5541	33.2375		11	0	6		66.24	144.38	192.98		90.6764	75.8468	87.3984		0	4.09	0
65.6454	70.6917	72.6206		48.194	19.8407	31.1091		43.3585	21.3361	21.9444		4	2	6		109.64	140.82	204.48		87.4473	87.987	84.1722		0	8.8	0
67.4918	59.0406	55.7498		65.4977	42.3399	60.5275		35.4136	39.5213	45.1071		10	6	8		117.9	139.04	145.1		87.846	44.7561	83.9933		0	4.72	0
61.8805	13.6746	82.6911		65.2174	44.4519	61.0133		37.9742	14.2532	32.2676		9	4	9		105.82	168.94	185.58		90.0196	79.7443	91		0.72	2.85	0
67.9046	48.891	65.3225		59.5199	28.0763	94.6089		38.3837	24.508	51.2831		8	3	9		70.23	141.22	166.32		91.4099	83.3132	85.2941		0	5.82	1.28
71.5427	44.2623	71.2789		53.9627	40.1691	62.0107		31.0661	30.7323	57.4852		9	2	5		102.36	120	179.99		88.6447	57.7326	91.2429
69.3279	43	62.1638		58.8069	57.4452	43.951		30.484	8.64046	19.3021				10		85.12	137.74			88.4456	87.5552	93.1846
60.6928	52			52.4434	53.9081	58.1636		43.073	33.4656	27.2807										78.1946	45.3256	83.8471
80.1225				52.2749	35.9809	66.1294		27.6963	37.8783	48.9532										90.7496	89.8539	93.2862
					53.452	29.941			16.5595	30.4586											73.3524	81.2067
						66.856			24.4868												81.0982	81.3008
