# Supplementary material for: Systemic GDF11 attenuates depression-like phenotype in aged mice via stimulation of neuronal autophagy
Source: Nat Aging. 2023 Feb 2;3(2):213–28. doi: 10.1038/s43587-022-00352-3 (PMC10154197; doi:10.1038/s43587-022-00352-3)
Supplement: Source Data Fig. 2 — Statistical Source Data [file 43587_2022_352_MOESM3_ESM.xlsx]

## Sheet: Figure 2
Sox2				DCX				SA-βGal				p19				p16				Beclin				FoxO3a				LC3
Young	Aged	Aged+GDF11		Young	Aged	Aged+GDF11		Young	Aged	Aged+GDF11		Young	Aged	Aged+GDF11		Young	Aged	Aged+GDF11		Young	Aged	Aged+GDF11		Young	Aged	Aged+GDF11		Young	Aged	Aged+GDF11
195.6	59.4	90.4		30.4444	4.8	8.66667		7.67	22	8.75		0.242672	1.07704	0.476455		0.220003	0.838332	0.116812		3.60838	1.4148	2.69742		2.81206	1.511	5.09463		1.26397	1.18418	1.76469
170	116	101.2		19.5556	3.77778	8		7.5	19.17	14.5		0.236036	0.948516	0.907778		0.0548738	0.630948	0.530562		3.66168	0.39759	2.66489		3.24868	0.932658	5.02949		1.50786	0.892187	1.18365
140.6	89.2	100.6		19.9	5.28571	5.2		9.33	16.5	10		0.233594	0.835326	0.763347		0.118991	1.2077	0.506603		2.84132	1.18761	2.74492		4.49692	0.556338	5.46963		1.2276	0.923636	1.44973
129.2	73.2	107		73.7778	5.22222	6.33333		9.17	24.17	9.17		0.264941	0.854851	0.723841		0.0905962	0.612279	0.43899			1.64072	2.31945				5.44278				1.44173
137.2	85.25	102.4		64.125	3.66667	5.28571		14.33	14.4	17		0.208831	0.914092			0.104068	0.610866				0.461078	1.86454				5.29886				1.40804
152.25	62	146		46.7778	5.8	9.44444						0.207389	1.2458			0.0300935	1.84326				0.898204	3.12814
	70.2	87		36.5	7	8.33333						0.179295	1.04036			0.132641	1.25608					3.09042
		120.75		51	4.44444	11.8889						0.336127	0.835326			0.0680274	0.934496					3.18323
					4.6	5							1.24869				1.06604					2.68982
																						2.16228
