# Supplementary material for: Systemic GDF11 attenuates depression-like phenotype in aged mice via stimulation of neuronal autophagy
Source: Nat Aging. 2023 Feb 2;3(2):213–28. doi: 10.1038/s43587-022-00352-3 (PMC10154197; doi:10.1038/s43587-022-00352-3)
Supplement: Source Data Fig. 3 — Statistical Source Data [file 43587_2022_352_MOESM5_ESM.xlsx]

## Sheet: Figure 3
cFos				Spine density				pSMAD2/3			Beclin 1			LC3			p62
Ctrl	cLTP	GDF11		ctrl	cLTP	GDF11		Ctrl	GDF11		Ctrl	GDF11		Ctrl	GDF11		Ctrl	GDF11
0.732064	7.70815	9.57944		3.53821	5.47985	3.63733		0.950956	1.73665		1.34713	1.14166		1.3026	1.40003		0.840235	1.88737
0.617284	13.2122	2.45546		3.43723	4.18822	5.52814		0.79738	1.45913		0.514168	1.5864		0.952111	1.49192		0.923656	1.65315
0.143885	7.30717	2.26108		3.20528	3.23595	4.68586		0.958961	1.60043		1.3178	1.1461		0.702191	1.83079		0.827881	2.06297
0.883392	7.81544	0.234978		3.36911	3.8394	5.52814		1.2927	1.34154		0.820902	1.4141		1.0431	2.31777		1.40823	2.25825
0.963222	7.45077	2.9662		3.70489	4.40958	5.19					0.640623	1.1002
0.342466	0.480769	1.52791		4.58606	4.9087	6.15					0.85902	2.1681
0.230769	1.98314	1.9714		4.19	6.08653	5.21					1.32229	1.28194
0.130039	4.12979	1.9214		4.52	4.72368	6.9					0.978066	1.73688
0.630915	0.809061	4.83042		4.63	5.47985	4.87
0.294551	0.168161	4.88334		3.53821	4.19	4.23
0.2079		0.981079		3.43723	3.23595	5.14
0.143678		3.91621		2.66181	3.11609	6.76
		4.61712		2.46437	3.8394	4.83
				3.20528	2.38088	5.17
				3.36911	2.78923	5.12
				3.70489	4.40958
				4.58606	4.91
				2.50733	6.09
					4.72
