# Supplementary material for: Systemic GDF11 attenuates depression-like phenotype in aged mice via stimulation of neuronal autophagy
Source: Nat Aging. 2023 Feb 2;3(2):213–28. doi: 10.1038/s43587-022-00352-3 (PMC10154197; doi:10.1038/s43587-022-00352-3)
Supplement: Source Data Fig. 4 — Statistical Source Data [file 43587_2022_352_MOESM7_ESM.xlsx]

## Sheet: Figure 4
Spine density						cFos					Basal OCR					Deptor			pS6K1			4E-BP1
Ctrl	GDF11	shBec	shBec + GDF11			Ctrl	Baf	GDF11	Baf+GDF11		Ctrl	GDF11	Baf	GDF11 + Baf		Ctrl	GDF11		Ctrl	GDF11		Ctrl	GDF11
4.19	5.19	4.83	5.44			6.92521	6.57895	3.92927	4.22833		113.538	384.641	205.221	225.436		0.378975	3.56047		0.911689	0.498034		0.918471	1.8
4.52	6.15	5.93	4.37			3.94477	3.58423	10.846	4.01606		187.708	175.668	167.712	127.898		0.674447	3.33867		0.578947	0.21446		0.807763	1.51425
5.4	5.21	4.92	5.64			9.1047	2.48139	7.66871	3.64964		116.89	226.046	139.416	137.52		1.15065	1.96093		1.29616	0.25969		0.99234	2.40615
4.97	6.9	4	4.41			13.5135	1.23762	8.78735	2.42718		198.891	174.819	123.131	133.645		1.79593	2.2359		1.21321	0.377204		1.28143	3.99056
4.47	4.87	4.11	5.4			6.14754	10.2041	10.4822	3.4188		179.376	128.408	127.406	93.7272					0.615096	0.446292
5.62	4.23	5.12	5.56			1.57233	2.24719	7.61905	1.57233		126.411	124.089	92.2009	112.691					0.804949	0.167162
5.72	5.14	6.46	4.64			6.90846	3.1348	2.98954	2.69542		187.088	100.089	66.5872	96.7796					1.51639	0.180669
5.28	6.76	5.2	5.67			5.88235	3.50263	15.7791	3.08166		130.417	365.197	197.521	51.7442					1.06357	0.299015
6.07	4.83	4.75	4.89			5.76701	7.53296	12.5392	6.84932		104.457	162.89	155.509	206.79
6.01	5.17	4.07	5.82			11.8343	1.43885	10.4439	3.67647		179.919	209.101	131.543	123.136
5.77	5.12	6.42	4.85			5.9453	1.06496	13.9373	3.15126		109.729	163.318	116.063	127.849
5.91	5.72	5.81	4.98			5.97907	1.98413	5.29101	2.28833		184.447	124.596	120.036	128.719
6.55	6.1	5.36	5.59			4.88599	1.38889	12.285	3.78788		170.617	117.832	88.7219	90.0583
5.44	5.64	3.27	5.36			6.78733	2.331	5.64972	2.91545		119.831	97	63.6063	104.086
5.76	7.05	4.8	6.345			3.861	5.24476	7.50469	2.58398		175.841	357.507	194.414	91.6071
5.12	5.63	4.44	5.64			5.15464	1.77936	5.06757	3.63196		123.488	157.408	148.261	48.4461
6.23	6.06	4.25	6.27			5.35714	1.5674	5.00835	5.60897		101.072	200.317	127.288	199.349
6.7	6.77	5.08	6.005			6.69344	3.18979	3.003	5.12821		176.71	157.97	110.905	119.623
4.86	6.79		5.845			6.47249	3.26797	3.25203	1.69779		105.005	121.441	116.532	123.384
6.96	7.44		6.28			8.83002	5.19031	4.66563	9.00901		178.433	114.167	85.9443	123.652
5.72	6.4		4.43333			3.42466	1.1976	2.03666	7.18133		167.176	94.9702	62.1824	87.6164
6.44	5.53		4.685			2.92826	3.663	1.6129	5.8309		115.833			100.162
5.75	5.83		6.01			2.40964	4.45434	1.8797	9.09091		170.852			90.2446
5.23	6.25		6.02333			3.003	4.23729	9.31099	1.33511		122.219			46.069
5.2	6.69		4.6275			3.13972	8.69565	8.42105	5.73066
5.9	7.23		5.9275			6.16016	3.29489	25.974	5.01253
5.55	7.3		4.185			1.73611	10.5079	12.5	4.24628
5.95	5.19		5.4925			7.49625	8.09717	1.50376	3.24149
5.94	6.54		5.6975			5.50964			3.24149
5.11	4.32		7.09			1.37931			8.03213
6.14	5.81		5.2075			4.86618			5.24476
	5.98		4.34333						6.52174
	5.76		4.1875
	6.01		4.9875
	6.43		5.92333
	6.37

## Sheet: OCR data
Time (minutes)	Ctrl																				Baf+GDF11								GDF11								Baf
1.3546	43.1129	108.44	152.316	113.538	187.708	116.89	198.891	179.376	126.411	187.088	130.417	101.564	117.393	120.885	86.0879	110.146	34.9664	64.0494	42.4955	36.7658	225.436	127.898	137.52	133.645	93.7272	112.691	96.7796	51.7442	384.641	175.668	226.046	174.819	128.408	124.089	100.089	67.4596	205.221	167.712	139.416	123.131	127.406	92.2009	66.5872	56.6504
7.97759	39.0805	100.771	144.055	104.457	179.919	109.729	184.447	170.617	119.831	175.841	123.488	96.5085	109.212	114.164	81.0445	103.776	32.156	64.4225	40.302	34.7072	206.79	123.136	127.849	128.719	90.0583	104.086	91.6071	48.4461	365.197	162.89	209.101	163.318	124.596	117.832	97	65.2937	197.521	155.509	131.543	116.063	120.036	88.7219	63.6063	53.883
14.5811	37.2857	97.4259	140.107	101.072	176.71	105.005	178.433	167.176	115.833	170.852	122.219	94.1672	105.604	112.33	79.8162	100.624	32.7229	62.6262	39.5719	32.7913	199.349	119.623	123.384	123.652	87.6164	100.162	90.2446	46.069	357.507	157.408	200.317	157.97	121.441	114.167	94.9702	63.0299	194.414	148.261	127.288	110.905	116.532	85.9443	62.1824	51.5287
21.3169	39.146	121.203	232.064	129.911	340.538	142.252	332.895	320.684	163.655	349.644	202.635	124.737	165.796	186.45	118.711	141.069	37.0442	83.7587	43.1624	38.8315	365.66	197.375	213.607	234.356	166.855	166.917	162.317	81.0278	366.927	320.993	498.371	357.457	264.19	215.11	169.395	99.1802	360.352	334.515	260.18	209.142	249.075	85.4835	107.84	80.7002
27.9516	36.113	108.471	210.112	110.273	308.957	135.13	312.629	290.577	153.6	328.182	195.488	118.582	158.552	169.748	102.101	125.662	31.6723	74.2315	40.3331	32.4323	328.135	192.225	207.528	228.178	153.922	158.919	142.495	70.7073	335.691	304.939	463.762	342.688	244.178	195.918	147.144	85.2024	327.686	326.106	257.493	200.469	236.81	82.605	94.6229	79.8009
34.6001	34.614	100.58	194.321	99.2231	289.1	129.721	298.458	270.22	149.3	306.458	188.607	115.642	149.622	157.956	96.6815	116.991	30.87	70.5743	37.0919	30.118	312.756	185.618	199.147	219.519	142.891	149.167	133.869	61.7418	336.04	289.771	444.269	327.184	225.763	183.982	134.757	76.0416	311.453	309.24	248.719	190.719	219.912	80.2879	88.6698	74.572
41.2402	32.8728	92.244	180.512	89.6018	271.312	124.739	281.137	251.353	144.473	278.259	180.666	111.593	139.875	145.982	91.9102	109.804	28.3061	68.527	35.4618	27.8889	291.392	178.172	189.066	209.182	132.384	142.68	128.043	56.7676	325.466	273.083	424.436	308.406	207.41	175.516	125.211	69.2507	294.134	288.871	235.817	179.086	202.104	79.4279	83.1375	71.7495
47.8034	32.39	88.7904	171.013	84.6455	258.96	121.228	269.299	238.384	141.758	262.965	174.478	109.56	135.375	138.628	89.2724	106.253	27.1253	67.1526	34.2079	26.7542	283.628	172.653	180.867	201.183	125.861	137.383	124.502	52.0769	334.173	261.194	411.3	293.277	193.636	169.622	118.364	64.9526	291.276	274.303	224.918	169.469	189.794	78.4797	80.0841	69.0305
