# Supplementary material for: Systemic GDF11 attenuates depression-like phenotype in aged mice via stimulation of neuronal autophagy
Source: Nat Aging. 2023 Feb 2;3(2):213–28. doi: 10.1038/s43587-022-00352-3 (PMC10154197; doi:10.1038/s43587-022-00352-3)
Supplement: Source Data Fig. 5 — Statistical Source Data [file 43587_2022_352_MOESM9_ESM.xlsx]

## Sheet: Figure 5
Open Field					Light/Dark Box					Coat test
Ctrl	GDF11	CORT	CORT-GDF11		Ctrl	CORT	GDF11	CORT-GDF11		Ctrl	GDF11	CORT	CORT-GDF11
288.64	295.12	90	342.48		1178.64	616.577	1207.84	1271.09		0	0	5	3
117.92	214.8	212.88	203.04		1116.35	828.573	873.699	1286.4		0	0	4	1
177.04	223.04	155.36	223.68		1204.4	723.714	572.6	1104.52		0	1	3	0
156.88	206.08	117.12	92.4		576.699	861	871.967	644.098		0	0	4	2
162.64	89.6	44.32	203.68		1591.66	378.034	869.301	1052.6		0	0	4	3
165.52	57.12	34.64	129.28		840.848	838.969	776.472	986.512		0	0	2	3
105.12	172.24	29.92	158.88		820.812	558.42	513.812	1076.18		0	0	1	4
251.92	355.6	78.8	168.32		788.303	601.207	1256.65	1051.27		0	0	2	3
		52.88	222.64			882.592		563.214				1	2
		115.44	113.44			814.789		691.969				3	3
		175.84	90.64			426.044		729.766				5	0
		17.04	242			348.419		600.455				5	0
		62.8	142.4			214.653		567.325				4	0
		66.56	65.68			266.659		476.315				3	4
		46	113.28			855.86		1133.54					3
			109.36										2
