# Supplementary material for: Systemic GDF11 attenuates depression-like phenotype in aged mice via stimulation of neuronal autophagy
Source: Nat Aging. 2023 Feb 2;3(2):213–28. doi: 10.1038/s43587-022-00352-3 (PMC10154197; doi:10.1038/s43587-022-00352-3)
Supplement: Source Data Fig. 6 — Statistical Source Data [file 43587_2022_352_MOESM10_ESM.xlsx]

## Sheet: Sheet1
Figure 6b			Figure 6d
Controls	MDD		No (n= 656)	Yes (n=103)
27.45	6.64358		5.58153	7.37253
1.12862	3.40036		13.522	884.865
18.6802	0.50192		13.343	5.50168
8.273	33.4663		21.9004	115.745
337.917	13.021		25.7266	4.06431
376.342	1.7026		24.2993	5.75858
22.6871	4.88882		12.8775	3.36135
19.1046	82.2047		17.3531	31.1023
1.00328	11.6572		12.0898	19.6089
23.5645	10.3329		489.37	54.6977
89.2426	2.50736		8.15125	84.022
2.55148	5.39018		81.7663	29.2046
34.1015	6.93736		7.57837	64.3651
19.4283	71.4444		15.8135	8.18706
76.404	56.7796		198.608	4.2485
75.4137	7.22032		1918.79	28.6317
21.3084	7.39562		27.2711	115.638
314.228	18.8016		58.4931	82.6298
0.42928	2.97592		1516.29	14.9184
133.279	4.38746		13.4146	108.513
19.3876	0.37658		63.3984	22.7955
65.8041	16.7961		359.04	4.46011
16.2948	37.0726		30.0281	6.90085
38.2044	101.305		57.956	13.9073
81.4716	6.26756		4.13028	2.70835
9.62548	33.8424		7.57837	6.50505
1.84408	12.1721		10.0847	75.393
13.7284	33.6771		1943	12.8378
8.49364	72.7256		28.1662	5.39426
20.3056	13.4454		37.2249	77.0043
6.37144	75.4552		1663.16	452.312
3.40036	345.358		18.3915	12.0898
3.1174	41.317		4.74977	17.76
21.0854	212.508		26.8641	4.26221
520.085	2.97592		41.5215	13.3317
14.0114	1.3793		4.53494	57.9585
80.7899	15.292		38.0484	11.1589
72.3217	0.85372		227.17	15.0258
20.6609	0.37658		3.35338	66.4418
163.945	128.223		15.7419	5.0918
184.778	28.7253		6.361	18.5347
59.2864	37.3556		724.153	2040.04
23.4391	2.88338		11.2663	3.62255
50.9376	3.63542		65.9404	18.8927
197.662	42.8733		315.824	224.663
159.809	8.273		10.6218	36.1866
45.9858	73.9989		6.71905	501.186
0.14632	4.81516		5.7448	52.4062
0.87794	10.8988		14.7394	1.6309
10.3329	245.667		97.1267	20.8978
26.9487	4.13678		152.553	6.89808
	48.674		12.9849	5.4496
	12.0306		123.264	8.5093
	7.14494		6.86227	36.7953
	520.793		22.7955	33.2213
	2.006		17.2099	1.972
	0.42928		107.832	54.3633
			10.4786	15.0258
			9.15379	9.11798
			83.0911	9.72667
			59.245	10.9108
			29.5268	91.1472
			10.7292	9.44023
			59.6746	65.9047
			9.6693	19.2866
			113.49	6.93388
			410.098	30.3145
			520.701	38.2991
			22.2226	103.07
			9.58345	3.33765
			104.109	364.483
			24.2635	25.8389
			99.4182	73.1373
			59.1431	59.3235
			30.7146	7.1129
			112.908	8.90315
			109.121	25.8747
			46.4626	0.171825
			36.3298	26.6982
			10.1205	17.4661
			68.9839	46.9639
			119.934	858.448
			4.1123	6.96969
			51.6901	8.90315
			26.1254	4.03367
			6.24119	21.1485
			13.8442	17.1741
			33.9667	8.72413
			2119.26	47.8454
			100.045	40.5548
			16.5296	14.2381
			77.2549	4.49914
			0.238284	32.8209
			14.5961	12.8059
			6.5937	20.0743
			583.788	4.39173
			2.53068	20.8262
			114.993	13.0923
			8.18706	38.12
			58.5647	14.5961
			15.8135	20.4324
			18.8927	10.3354
			19.2866	20.1101
			68.777
			13.8801
			52.3704
			77.3623
			19.1076
			51.6901
			13.4504
			52.5853
			61.5007
			43.1327
			608.852
			5.7448
			43.9562
			9.86989
			126.563
			88.247
			4.67816
			8.2915
			16.637
			168.092
			5.9448
			12.7718
			32.6777
			15.5271
			1142.31
			37.9768
			28.1662
			8.15125
			39.8029
			64.6873
			1710.59
			286.893
			14.3813
			8.75994
			23.0461
			110.006
			19.394
			12.8059
			20.8978
			14.3249
			11.5185
			1.90993
			18.9644
			1.5576
			9.76248
			240.812
			11.7317
			1699.32
			53.91
			4.35592
			20.8262
			37.7978
			6.70295
			6.25359
			17.3889
			3.9164
			11.3379
			12.8775
			22.8313
			13.7726
			654.951
			7.75739
			136.548
			46.2836
			45.3884
			14.421
			45.4959
			598.576
			29.5272
			0.9126
			13.1639
			315.859
			25.9463
			625.596
			48.8615
			72.1348
			153.305
			9.67142
			69.163
			9.44023
			11.3379
			169.023
			218.434
			14.4887
			718.236
			63.2551
			12.8775
			11.1947
			23.1894
			8.1795
			200.961
			8.07964
			70.5952
			89.4903
			21.3991
			49.2196
			20.4324
			6.89808
			2191.56
			30.0639
			180.5
			4.32818
			18.2483
			38.2991
			1.59955
			63.7366
			39.1226
			18.5705
			44.2427
			335.675
			997.014
			871.979
			22.0078
			3.40465
			12.3762
			7.49454
			168.954
			59.1602
			157.1
			19.8302
			208.623
			10.7292
			4.57915
			24.1203
			1909.43
			8.47349
			13.5936
			312.673
			38.7624
			306.729
			24.4425
			12.7343
			17.1741
			2.09615
			48.217
			9.15379
			14.7752
			78.5105
			140.057
			171.028
			477.238
			139.878
			281.311
			38.0126
			19.1792
			13.3655
			192.225
			16.4222
			5.07575
			316.468
			7.29193
			24.5141
			303.901
			17.4606
			22.3658
			97.195
			115.547
			18.6421
			1664.59
			187.083
			56.7744
			11.4695
			530.539
			17.1741
			183.981
			8.90315
			20.9049
			57.956
			17.2099
			1.02988
			8.90315
			60.4265
			12.9133
			12.9849
			35.1124
			12.233
			347.404
			34.1099
			24.0615
			2.99533
			139.735
			33.334
			1970.06
			7.80175
			27.0205
			18.8569
			5.88272
			127.758
			27.9156
			200.612
			29.312
			15.8135
			12.5911
			73.1015
			696.825
			1108.08
			928.069
			3.60255
			37.4431
			20.7188
			21.4707
			25.1228
			17.0309
			8.83155
			564.024
			45.9613
			17.6038
			11.5885
			44.6724
			435.985
			6.14617
			6.93388
			7.93642
			2.87692
			45.0304
			18.3789
			5.13783
			425.208
			6.57583
			325.187
			7.7932
			11.2305
			17.2815
			32.0332
			12.5553
			37.0101
			48.5393
			4.78994
			0.916725
			24.7776
			9.90569
			41.1277
			132.395
			986.583
			26.2686
			95.6945
			4.57915
			126.916
			9.79828
			115.817
			23.0819
			2.31655
			3.27272
			9.69087
			2.38185
			112.578
			12.9491
			18.9286
			196.584
			8.68833
			111.4
			6.04329
			8.83155
			38.6571
			2017.35
			49.8283
			44.0995
			11.6601
			13.1017
			25.3348
			48.3245
			40.9393
			133.719
			16.1358
			89.8201
			143.253
			23.3684
			235.298
			29.8437
			346.616
			52.5493
			294.142
			74.7799
			15.3123
			224.879
			891.031
			17.1383
			78.9019
			28.2379
			331.454
			1.41332
			118.735
			11.5885
			2077.31
			6.64744
			4.85719
			141.392
			247.579
			27.3607
			18.2483
			11.7676
			24.1203
			20.7904
			28.0588
			20.8978
			8.58091
			86.5536
			19.9669
			14.7394
			290.617
			19.036
			54.1249
			949.167
			347.225
			162.22
			12.8378
			24.0707
			7.39935
			23.9962
			102.354
			7.82437
			8.6761
			10.1332
			48.3603
			5.17943
			517.61
			2.03408
			352.323
			88.3186
			3.5246
			9.08218
			11.3379
			35.3272
			6.86227
			94.871
			176.092
			207.764
			52.8359
			36.0433
			91.7201
			13.5578
			33.2213
			25.5883
			12.1256
			20.325
			145.678
			6.361
			55.8952
			62.4316
			5.1571
			1206.9
			245.395
			39.6355
			74.6053
			5.32266
			38.9436
			606.148
			12.6627
			222.194
			16.8161
			52.6569
			197.806
			4.9288
			8.38945
			12.7645
			23.4758
			44.1711
			9.65506
			50.4728
			5.9448
			25.9463
			860.131
			6.57583
			440.389
			124.768
			24.9438
			52.5493
			281.988
			37.6904
			33.9667
			39.8029
			10.0489
			46.1404
			38.3349
			22.6523
			16.279
			177.294
			106.758
			73.6028
			1.66162
			18.3557
			12.6985
			25.4809
			11.6243
			710.62
			79.1884
			6.86227
			6.11036
			207.24
			21.972
			36.4372
			34.4993
			21.6772
			5.07575
			40.8762
			64.5799
			659.239
			1.10295
			18.4631
			70.2013
			69.5926
			0.22695
			11.5565
			304.796
			3.99835
			200.143
			1169.41
			11.0515
			12.0898
			16.8877
			17.6754
			38.9794
			9.2254
			92.0066
			41.2709
			7.36354
			311.062
			30.959
			1077.5
			21.4349
			1.10295
			23.1177
			7.54055
			8.83155
			118.896
			7.75841
			34.6828
			21.1843
			48.4662
			10.5144
			305.767
			14.2381
			280.751
			13.701
			14.99
			55.7003
			226.49
			7.22032
			26.9131
			8.68833
			369.316
			13.1281
			134.686
			13.5578
			8.1609
			27.3427
			0.68405
			280.771
			22.2584
			100.267
			11.8419
			17.1025
			10.8366
			53.4446
			155.421
			156.635
			20.9694
			76.2971
			27.7724
			7.12423
			12.0282
			7.74498
			3.67563
			34.7902
			625.071
			99.9789
			15.8135
			6.68325
			40.0861
			19.1076
			627.316
			94.871
			39.409
			7.29665
			8.58091
			5.14363
			22.6165
			2.65483
			3.07482
			1.4754
			4.85719
			775.918
			240.848
			6.56555
			20.2175
			81.3009
			127.06
			127.633
			2.53068
			17.8512
			6.3968
			13.9517
			45.2094
			4.39173
			263.575
			1.95698
			9.76248
			39.0804
			20.7188
			76.2524
			8.22286
			682.968
			52.9075
			248.081
			19.9669
			47.9696
			871.953
			155.095
			8.5451
			27.2285
			165.049
			1021.93
			9.9415
			14.5276
			204.792
			11.883
			48.7899
			113.261
			80.2983
			38.9687
			26.1612
			19.6089
			83.0419
			16.1716
			106.078
			74.2473
			158.998
			139.985
			15.2785
			16.6728
			706.523
			18.9644
			0.171825
			27.1637
			54.3397
			62.0378
			21.5423
			63.1698
			53.0507
			170.276
			619.092
			16.458
			80.5849
			37.1891
			2147.37
			50.7234
			161.253
			433.622
			11.875
			12.4479
			9.04637
			1869.13
			107.725
