# Supplementary material for: Systemic GDF11 attenuates depression-like phenotype in aged mice via stimulation of neuronal autophagy
Source: Nat Aging. 2023 Feb 2;3(2):213–28. doi: 10.1038/s43587-022-00352-3 (PMC10154197; doi:10.1038/s43587-022-00352-3)
Supplement: Source Data Extended Data Fig. 1 — Statistical Source Data [file 43587_2022_352_MOESM11_ESM.xlsx]

## Sheet: Extended Data Fig.1
LDB distance				LDB time				EPM				Nest building height				Nest building score				Burrowing behavior
Young	Aged	Aged+GDF11		Young	Aged	Aged+GDF11		Young	Aged	Aged+GDF11		Young	Aged	Aged+GDF11		Young	Aged	Aged+GDF11		Young	Aged	Aged+GDF11
734.598	571.621	658.885		286.56	189.92	225.36		151.44	51.12	243.28		5	2.5	4.5		5	4	5		100	100	25.5678
660.938	431.545	385.105		218.24	195.2	117.52		123.36	179.36	38.96		5.5	3.2	4		5	4	5		3.94449	100	2.01875
687.248	615.268	370.464		237.12	219.12	136.96		120.56	183.68	21.2		5	2	4		5	2	3		0	100	88.6364
724.66	232.625	237.331		247.52	87.68	72.4		66.8	269.76	322.64		4.2	4	3.8		5	4.5	5		66.0237	100	39.5517
858.007	522.554	290.576		327.84	192.64	103.76		86.72	53.68	41.92		3	4	3.2		4	5	4.5		62.6342	2.17865	100
625.892	558.826	710.008		206.64	168.48	270.88		137.68	59.68	158.8		4.5	2.75	3		4.5	4.5	3		53.2411	0	81.0359
785.814	610.463	451.321		266.24	234.4	156.8		165.12	48.96	273.04		4	4	6		5	5	5			11.9765	100
607.074	639.717	494.842		220.72	277.84	155.92		160.96	203.6	269.12		3	3	5.5		5	4.5	5			100	67.4797
739.516	726.163	547.418		263.84	205.92	186.64		135.2	99.12	270.96		5	4.25	4		5	4.5	5			100	100
837.958	418.094	205.818		251.36	144.32	59.92		207.52	238.48	312.56		3	4.5	2.5		5	5	4.5
	447.746	414.28			148.64	163.52			234.72	27.68			5.5	4			5	5
	607.905	582.324			238.16	253.92			50.8	246.16			4.2	3			4.5	5
Open Field				Hanging wire
Young	Aged	Aged+GDF11		Young	Aged	Aged+GDF11
4631.34	5101.12	3615.78		22.4	11	14.53
4631.34	6320.9	2664.58		21.06	23	11.71
3268.68	3324.88	4068.92		22.13	25	34.43
6580.04	4784.7	4030.44		34.51	31	10
5566.42	2929.54	3912.46		22.2	35	17
3924.98	1561.84	3684.5		60	26	0
5200.34	5108.96	3230.94		27	0	21
6179.12	4540.56	4213.08		33.8	0	0
3861.62	3037.62	2539.7		16	5	12
3255.18	5660.12	4293.02		26	15	29
6592	4274.06	5234.5
		3725.98
Gait test
	Young										Aged													Aged+GDF11
Hind paw	7.3	7.3	6.8	6	5.3	7.3	6.7	7.3	4.9	5.9	6.8	7.1	7.7	7	5.9	6.6	6.6	6.7	8.1	7.1	7.8	6.9	6.9	7.4	4.8	5.9	6.6	5.4	6.6	7.3	6	6.3	5.7	7.3
Fore paw	7.4	7.6	6.7	6.2	5.1	7.4	6.7	7.4	4.9	6.6	6.9	7.3	7.8	7.1	5.8	6.6	6.6	6.8	8	6.7	7.7	7	6.9	7.6	4.7	6	6.6	5.6	6.5	7.5	6.5	6.2	6	7.1
Hind base	2.47	2.8	2.6	1.82	2.78	3.13	2.83	2.43	2.73	1.53	3.25	1.3	2.43	2.03	2.48	1.67	3.18	3.15	2.73	1.33	2.7	2.13	2.8	3.2	3.2	2.8	3.2	3	3.3	2.6	3.5	3.5	3.3	3.4
Front base	1.6	1.73	1.22	1.4	2.13	1.65	1.6	1.6	1.63	2.9	1.8	2.85	1.75	3.1	1.45	2.7	1.88	2.03	1.5	2.5	1.4	1.43	1.37	1.2	1.9	1.6	1.6	1.8	1.6	1.7	1.8	1.7	2	1.5
