# Supplementary material for: Systemic GDF11 attenuates depression-like phenotype in aged mice via stimulation of neuronal autophagy
Source: Nat Aging. 2023 Feb 2;3(2):213–28. doi: 10.1038/s43587-022-00352-3 (PMC10154197; doi:10.1038/s43587-022-00352-3)
Supplement: Source Data Extended Data Fig. 3 — Statistical Source Data [file 43587_2022_352_MOESM12_ESM.xlsx]

## Sheet: Extended Data Fig.3
NORT			Splash test			Light/Dark box			Sox2			DCX			Beclin 1			Atg5			Lamp1
Vehicle	GDF11		Vehicle	GDF11		Vehicle	GDF11		Vehicle	GDF11		Vehicle	GDF11		Vehicle	GDF11		Vehicle	GDF11		Vehicle	GDF11
0	92.008		4	8		268	440.44		70.6667	95		4.75	5.44444		0.761054	1.54879		0.650834	1.87738		1.35504	2.22167
75.0462	83.822		1	14		300	459.4		72.4	68.625		3.8	4.3		0.903305	1.43881		0.819247	1.97687		1.39639	2.18433
81.3531	90.5639		7	8		366.24	358.04		71.5	82.5		3.83333	4.6		1.0326	1.29377		1.05953	2.15848		0.582037	1.63507
40.8117	91.3999		6	6		300.72	337.2		73.1167	107.2		5.45455	4.6		1.30304	1.45389		1.47039	2.58642		0.666528	1.75883
			2	12		250	335.12			56.525			4.11111			1.43055			2.92293			2.02876
						150	350
