# Supplementary material for: Systemic GDF11 attenuates depression-like phenotype in aged mice via stimulation of neuronal autophagy
Source: Nat Aging. 2023 Feb 2;3(2):213–28. doi: 10.1038/s43587-022-00352-3 (PMC10154197; doi:10.1038/s43587-022-00352-3)
Supplement: Source Data Extended Data Fig. 4 — Statistical Source Data [file 43587_2022_352_MOESM14_ESM.xlsx]

## Sheet: Extended Data Fig.4
Neurite length
Young serum	Aged serum	rGDF11	No GFs
117.868	114.123	102.333	65.33
167.729	132.22	110.876	72.5255
154.603	98.24	96.7174	61.323
154.355	96.9972	88.202	75.228
177.898	119.356	85.38	83.2226
