# Supplementary material for: Systemic GDF11 attenuates depression-like phenotype in aged mice via stimulation of neuronal autophagy
Source: Nat Aging. 2023 Feb 2;3(2):213–28. doi: 10.1038/s43587-022-00352-3 (PMC10154197; doi:10.1038/s43587-022-00352-3)
Supplement: Source Data Extended Data Fig. 6 — Statistical Source Data [file 43587_2022_352_MOESM15_ESM.xlsx]

## Sheet: Extended Data Fig.6
Weight				Open Field
CORT	CORT-GDF11			Ctrl	CORT	GDF11	CORT-GDF11
36.3	30			28.5486	19.7497	25.8838	16.688
33	33.5			21.3072	29.1483	30.8017	23.4325
34.6	31.1			23.2541	28.6614	29.3767	23.563
29.2	33.5			26.6003	36.4331	30.0743	22.8027
35	32.3			22.5592	23.081	24.9573	24.4388
31.5	28.1			34.6862	22.5397	29.2863	25.7908
36.4	29.3			31.325	15.0854	23.5747	27.5861
31.3	30.4			41.274	27.9327	25.6445	19.0402
35.8	30.5				19.3046		21.2219
30.4	30.9				24.318		29.1075
32.7	28.2				23.3764		23.6193
32.1	29.4				17.6358		31.1244
32.9	21.7				18.0688		26.0416
33.5	28.2				24.6699		24.0515
33	28.7				29.3692		23.6012
34	26.7						33.0282
Weight over weeks
Week	Ctrl								GDF11								CORT																CORT-GDF11
0	26.8	23	27.7	27.4	30	24.5	27.1	23.4	24.6	26.6	27.2	25.5	26.1	26.4	28.9	26.7	26.2	26.9	26	26.1	26.7	26.4	25.8	28.2	26.7	23.8	28.2	24.3	24.2	23.5	23.6	25.4	25.5	25.7	25.9	26	24.3	22.9	24.9	27.2	27.9	25.7	26.3	24.3	29.2	28.5	22.9	29.2
1.5	28.6	24.8	29.8	29.3	32.7	26.1	29.1	25.4	27.4	28.1	28.3	26.2	27.5	28.6	30.7	29.7	26.8	27.8	28.1	25	28.3	30.1	28.5	26.2	29	23.6	28.9	26.2	25.8	24.4	25.4	27.3	28.6	26.2	28.3	29.5	26.2	23.2	25.4	31.1	29	24	28.3	27.2	28.2	27.1	23.1	27.4
2	29.2	24.5	29.2	29.2	33.9	27.5	29.8	26.3	28.9	28.8	28.5	27.1	28.6	29.8	33.2	29.6	26.6	29.5	30.4	25.9	29.7	32	29.6	28.2	31.6	25.5	30.8	27.5	28.1	27.4	27.7	29.2	29.4	28.8	30.8	32	28.3	24.7	27.7	33.4	31.4	25.5	29.7	29.9	29.5	24.5	29.6	29.3
3	31.9	25.5	29.8	32.2	36.3	29.3	31.4	27.6	29.3	30.3	29.6	28.4	29.1	30.1	36.1	30.4	28.2	33.3	34.2	32	33.5	34.7	34.3	30.5	36.7	29.4	33.6	31.8	32.7	32.1	32.4	33.2	32.9	34.2	34.1	35.9	32.3	28.7	31.3	34	34.8	29.7	34.4	34.3	32.8	26	33.5	31.4
3.5	33.4	25.3	29.8	33.4	37	30.5	32.1	28.2	29.7	30.6	30.1	28.5	29.6	31	36.4	31.2	34.2	32.1	33.2	27.8	34.1	34.8	31.3	31	37.6	30.5	33.4	33.1	32.6	34	33.8	34.5	34	35.4	34.9	36.3	33.9	29.4	31.8	33.1	33.7	30.7	31.7	34.5	32.4	26.1	32.6	31.7
4	32.6	26	30.7	33	37.1	29.5	37.1	28.1	29.4	29.5	29	27.1	28.6	30.8	34.6	29.5	35.5	33.4	34.3	29.6	34.8	33.1	36.4	32	36.2	29.4	32.8	32	32.6	33.8	33.5	33.8	29.8	33.9	31.6	33.4	32.7	27.7	29.1	31.8	32	27.8	29.2	31.2	31.2	24.5	31.9	28.6
4.5	32.1	25.5	30.4	32.8	37	29.5	31.1	28.8	28.5	29.3	29.5	27.2	29.2	31.3	34.6	29.9	36.3	33	34.6	29.2	35	31.5	36.4	31.3	35.8	30.4	32.7	32.1	32.9	33.5	33	34	30	33.5	31.1	33.5	32.3	28.1	29.3	30.4	30.5	30.9	28.2	29.4	21.7	28.2	28.7	26.7
